# Supplementary material for: Blastocystis across humans, animals and the environment in rural Türkiye, and relationships with the human intestinal microbiome
Source: Front Microbiol. 2025 Oct 20;16:1665966. doi: 10.3389/fmicb.2025.1665966 (PMC12580375; doi:10.3389/fmicb.2025.1665966)
Supplement: Supplementary file 7 [file Data_Sheet_3.xls]

## Sheet: Sayfa2
Household
(Hh)	Tested human(n:124)	Blastocystis+/ST_human	Detection Method_human	Tested animal(n:305)	Blastocystis+/ST_animal	Detection Method_animal	microbiome analysis	BMI
1	1	H1=ST2	H1= mic, mol	2	C53=ST43; C54=neg	C53=mol C54=neg	H1.	H1=35.82
2	3	H2=ST3 H60=neg H61=pos	H2= mic, mol H60=neg H61=mic	17	C14=ST10 C15=ST26 S44=ST10 S45-S52=neg S53=ST10 G35-G38=pos	C14=mic, mol C15=mic, mol S44=mic, mol S45-S52=neg S53=mic, mol G35-G38=mic	H2	H2=27.92 H60=27.04 H61=34.25
3	2	H3= pos H8=ST2	H3= mic H8=mic, mol	7	G9=neg G10=ST24 G11=pos G12=ST24 G13=pos G14=pos G15=ST24	G9=neg G10=mic, mol G11=mic G12=mic, mol G13=mic G14=mic G15=mic, mol	H8	H3=33.06 H8=28.84
4	1	H4=neg	H4=neg	4	S148=ST10 S149=pos S150=neg S151=neg	S148=mic, mol S149=mic S150=neg S151=neg	H4	H4=30.54
5	2	H5=pos H12=pos	H5=mic H12=mic	10	C55=neg C56=ST42 S7=pos S8=ST10 S9=ST24 S10=pos G3=neg G4=ST10 G5=ST24 G6=neg	C55=neg C56=mic, mol S7=mic S8=mic, mol S9=ST24 S10=mic G3=neg G4=mic, mol G5=mol G6=neg		H5=27.76 H12=26.79
6	2	H6=ST4 H9=ST2	H6=mic, mol H9=mic,mol	11	C36 =pos S21=pos S22=pos S23-S30=pos	C36 =pos S21=mic S22=mic,mol S23-30=mic	H6, H9	H6=32.05 H9=34.5
7	1	H7=ST3	H7= mic+mol	1	S39=pos	S39=mic	H7	H7=34.25
8	4	H10=ST1 H11=pos H18=pos H19=pos	H10=mic, mol H11=mic H18=mic H19=mic	10	C37=pos C38=neg C39=pos C40=pos C41=pos C42=pos C43=pos S31=pos S32=neg S33=neg	C37=mic C38=neg C39=mic C40=mic C41=mic C42=mic C43=mic S31=mic S32=neg S33=neg	H10	H10=25.22 H11=40.82 H18=17.78 H19=28.4
9	1	H13=neg		6	C60=neg S130=pos ST131=neg ST132=ST10 G59=pos G60=pos	C60=neg S130=mic ST131=neg ST132=mic,mol G59=mic G60=mic		H13=28.74
10	1	H14=pos	H14=mic	3	S38=neg G18=pos G19=neg	S38=neg G18=mic G19=neg		H14=34.68
11	1	H15=pos	H15=mic					H15=19,49
12	1	H16=neg		8	C28=pos C29=pos C30=neg C47=pos C57=neg C74=pos S134=ST10 G61=pos	C28=mic C29=mic C30=neg C47=mic C57=neg C74=mic S134=ST10 G61=mic		H16=26.64
13	2	H17=ST1 H23=ST2	H17=mic, mol H23=mic, mol	4	C65=ST42 C66=neg S139-140=ST10	C65= mic, mol C66=neg S139-140= mic, mol	H17, H23	H17= 28.55 H23=23.15
14	1	H20=neg	H20=neg	3	C25=pos C26=pos, C27=pos	C25=mic C26=mic C27=pos		H20=34,21
15	2	H21=pos H24=ST1	H21=mic H24=mic, mol	10	S95=neg S96=pos S97=ST10 S98=neg S99=pos S100=ST26 S101=pos S102=ST26 G55=ST24 G56=pos	S95=neg S96=mic S97=mol S98=neg S99=pos S100=mic, mol S101=pos S102=mic, mol G55=mol G56=mic	H24	H21=20.85 H24=21.36
16	2	H22=pos H27=pos	H22=mic H27=mic	3	C61=pos C62=pos S133=ST5	C61=mic C62=mic S133=mic, mol		H22=22.66 H27=38.52
17	2	H25=neg H29=ST2	H25=neg H29=mic, mol	7	C44=pos S34=pos S35=neg S36=pos S37=neg G16-17=neg	C44=mic S34=mic S35=neg S36=mic S37=neg G16-17=neg	H29	H25= H29=25.78
18	2	H26=ST2 H28=neg	mol	19	C16=neg C17-18=ST42, C19=pos S54=pos S55=neg S56=pos S57-58=neg S59-62=pos S63=neg S64-65=pos G39-40=pos G41=ST42	C16=neg C17-18=mic, mol C19=mic S54=mic S55=neg S56=mic S57-58=neg S59-62=mic S63=neg S64-65=mic G39-40=mic G41=mol	H26	H26=26,56 H28=28,57
19	1	H30=neg	H30=neg	3	C63=ST26, C64=ST10 S138=neg	C63=mic, mol C64=mic, mol S138=neg	H30	H30=28.48
20	1	H31=pos	H31=mic					H31=33.91
21	2	H32-33=pos	H32-33=pos					H32=38.67 H33=30.48
22	2	H34=neg H35=ST2	H3=neg H35=mic, mol	1	C77=neg	C77=neg	H34, H35	H34=27.94 H35=26.18
23	2	H36-37=pos	H36-37=mic	20	C31=pos C81-83=pos C84=neg C85-87=pos C88=neg C89=pos S142=neg S143-S144=ST10 S145-146=pos S147=neg G62=neg G63-65=pos	C31=mic C81-83=mic C84=neg C85-87=mic C88=neg C89=mic S142=neg S143-S144=mic, mol S145-146=mic S147=neg G62=neg G63-65=mic		H36=23.95 H37=25.76
24	2	H38=neg H39=pos	H38=neg H39=mic	1	C49=neg	C49=neg	H38	H38=36.63 H39=30.47
25	3	H40=ST1 H41=ST2 H44=ST1	H40=mol H41=mic, mol H44=mic, mol	17	C51=ST44 C52=neg S66=neg S67-68=pos S69=neg S70=pos S71=neg S72-74=pos S75=neg S76=pos S77-78=neg S79-80=pos	C51=mol, mic C52=neg S66=neg S67-68=mic S69=neg S70=mic S71=neg S72-74=mic S75=neg S76=mic S77-78=neg S79-80=mic	H40, H41	H40=26.23 H41=41.67
26	1	H42=ST1	H42=mic+mol	1	C46=ST42	C46=mol	H42	H42=29.41
27	1	H43=ST3	H43=mic+mol	15	C1=pos C2=pos C3=ST25 C4=ST42 C5=pos C6=ST44 C7=ST10 S1=ST42 S2=pos S3=ST10 ST4=pos ST5=ST24 ST6=ST24 G1=ST2 G2=pos	C1=mic C2=mic C3=mic, mol C4=mic, mol C5=mic C6=mic, mol C7=mic, mol S1=mic, mol S2=mic S3=mol ST4=mic ST5=mic, mol ST6=mic G1=mic, mol G2=mic	H43	H43=33.98
28	1	H45=ST1	H45=mic+mol	3	C71=neg C72=pos C73=neg	C71=neg C72=mic C73=neg	H45	H45=37.28
29	2	H46=pos H47=pos	H46=mic H47=mic	6	C8=ST44 C9=ST42 C10=pos C11=pos C12=neg C48=ST26	C8=mic, mol C9=mic, mol C10=mic C11=mic C12=neg C48=mic, mol		H46=26.45 H47=26.29
30	3	H48=ST1, H49=ST3 H50=pos	H48=mic, mol H49=mic, mol H50=mol	15	S81=ST42 S82=pos S83=neg S84-85=pos S86=ST10 S87-88=pos S89=neg S90=pos S91=ST26 S92-S93=pos S94=ST26 G42=pos	S81=mic, mol S82=mic S83=neg S84-85=mic S86=mic, mol S87-88=mic S88=mic S89=neg S90=mic S91=mic, mol S92-S93=mic S94=mic, mol G42=mic	H48, H49	H48=28.41 H49=28.65 H50=17.29
31	1	H51=pos	H51=mic					H51=25
32	2	H52-53=pos	H52-53=mic					H52=33.06 H53=37.64
33	3	H54-56=pos	H54-56= mic	1	C78=neg	C78=neg		H54=30.48 H56=30.02
34	6	H57=neg H62=pos H63-64=neg H65-66=pos	H57=neg H62=mic H63-64=neg H65-H66=mic	7	C22=ST42 C23-24=neg S15=ST10 S16=pos G7-8=pos	C22=mic, mol C23-24=neg S15=mol S16=mic G7-8=mic		H57=34.01 H62=32.32 H63=15.03 H64=28.41 H65=16,9 H66=32.05
35	2	H67=neg H76=ST4	H67=neg H76=mol	3	C67=ST42 C68=neg S141= pos	C67=mol C68=neg S141= mic	H76	H67=31.12 H76=33.33
36	4	H68-70=pos H74=neg	H68-70=mic H74=neg	19	S40=pos S41=ST24 S42=pos S43=neg G20=pos G21=ST10 G22=pos G23=neg G24-25=pos G26=neg G27-28=pos G29=neg G30-32=pos G33=neg G34=pos	S40=mic S41=mic, mol S42=mic S43=neg G20=mic G21=mic, mol G22=mic G23=neg G24-25=mic G26=neg G27-28=mic G29=neg G30-32=mic G33=neg G34=mic		H68=34.13 H69=26.53 H70=29.7
37	3	H71-73=pos	H71-73=mic				H73	H71=27.94 H72=29 H73=22,1
38	1	H75=ST2	H75=mol				H75	H75=33.77
39	2	H77=pos H78=neg	H77=mic H78=neg	12	G43-G44=neg G45=pos G46=ST21 G47=ST21 G48=pos G49=ST44 G50=ST10 G51=ST10 G52=ST26 G53=ST10 G54=ST43	G43-G44=neg G45=mic G46=mol G47=mic, mol G48=mic G49=mol G50=mol G51=mol G52=mol G53=mic, mol G54=mic, mol		H77=19.31 H78=26.13
40	1	H79=pos	H79=mic	1	C45=neg	C45=neg		H79=22.72
41	1	H80=neg	H80=neg					H80=30.67
42	1	H81=ST3	H81=mic, mol				H81	H81=20.22
43	2	H82=neg H102=pos	H82=neg H102=mic	1	C50=ST25	C50=mol	H82	H82=35.6 H102=31.25
44	4	H83=ST2 H85=pos H89=pos H92=ST1	H83=mol H85=mic H89=mic H92=mic, mol				H83, H92	H83=32.05 H85=15.83 H89=24.69 H92=21.46
45	1	H84=ST3	H84=mol				H84	H84=25.8
46	3	H86=ST3 H87-88=pos	H86=mic, mol H87-88=pos				H86	H86=24.31 H87=20.82 H88=19.23
47	2	H90=pos H91=ST2	H9=mic H91=mic, both				H91	H90=16.91 H91=39.03
48	2	H93=neg H94=ST1	H93=neg H94=mic, mol				H94	H93=15.97 H94=24.9
49	2	H95=ST3 H96=neg	H95=mol H96=neg	3	S135=ST10 S136=ST44 S137=neg	S135=mol S136=mic, mol S137=neg	H95	H95=26.85 H96=32.89
50	1	H97=ST3	H97=mol				H97	H97=25.28
51	1	H98=ST3	H98=mic, mol				H98	H98=39.14
52	1	H99=pos	H99=mic	6	C20-21=ST10 S11=ST10 S12-13=pos S1=ST43	C20-21=mic, mol S11=mol S12-13=mic S1=mic, mol		H99=31.96
53	1	H100=pos	H100=mic					H100=32.45
54	3	H101=pos H110=pos H111=neg	H101=mic H110=mic H111=neg	2	C79- C80=pos	C79- C80=mic	H111	H101=31.64 H110=31.23 H111=29.06
55	1	H103=neg	H103=neg					H103=28.4
56	6	H104-105=neg H106=pos H107=ST3 H108=pos H115=neg	H104-105=neg H106=mic H107=mic, mol H108=mic H116=neg				H107	H104=22.09 H105=20.43 H106=30.37 H107=29.4 H108=34.45 H115=26.84
57	3	H109=pos H113=neg H114=pos	H109=mic H113=neg H114=mic	3	C58=ST44 C59=pos S111=ST43	C58=mic, mol C59=mic S111=mic, mol		H109=17.79 H113=34.7 H114=19.81
58	1	H112=mic						H112=32.3
59	2	H116=neg H117=pos	H116=neg H117=mic	8	C32-34=neg C35=pos S17-18=neg S19-20= pos	C32-34=neg C35=mic S17-18=neg S19-20= mic		H116=29.8 H117=33.8
60	3	H58=pos H59=neg H118=neg	H58=mic H59=neg H118=neg	8	S103-104=ST44 S105=pos S106=neg S107-108=pos S109=ST4 S110=ST5	S103=mol ST104=mic, mol S105=mic S106=neg S107-108=mic S109=mol S110=mic, mol		H58=39.2 H59=37.1 H118=26.0
61	2	H119=pos H120=neg	H119=mic H120=neg	8	S122=pos S123=neg S124-125=pos S126=neg S127-128=pos S129=neg			H119=36.2 H120=35.9
62	1	H121=pos	H121=mic	4	C75-76=pos G57=neg G58=pos	C75-76=mic G57=neg G58=mic		H121=30.0
63	2	H122=ST1 H123=pos	H122=mic, mol H123=mic	2	C69-70=pos	C69-70=mic	H122	H122=29.3 H123=34.7
64	1	H124=ST3	H124=mic, mol	10	S112-S114=pos S113=neg S114=pos S115=neg S116=pos S117- S118=neg S119-S121=pos	S112-S114=mic S113=neg S114=mic S115=neg S116=mic S117- S118=neg S119-S121=mic	H124	H124=30. 4
