# Supplementary material for: Blastocystis across humans, animals and the environment in rural Türkiye, and relationships with the human intestinal microbiome
Source: Front Microbiol. 2025 Oct 20;16:1665966. doi: 10.3389/fmicb.2025.1665966 (PMC12580375; doi:10.3389/fmicb.2025.1665966)
Supplement: Supplementary file 8 [file Data_Sheet_4.xls]

## Sheet: Sayfa1
House	Human								Cattle_	Sheep		Sheep_			Goat	Goat
Hod									Blastocystis+/ST			Blastocystis+				Blastocystis
(Hh)			Household Number	Human _Blastocystis+/ST	Detection method	Cattle						/ST				/ST
Hh1	1	H1	1	H1:ST2	microscopy, qPCR	1	C53, C54	qPCR	C53:ST43
Hh2	1	H2	2	H2:ST3	microscopy, qPCR	2	C15, C15	microscopy+ qPCR	C14/ST10, C15/ST26	2	S44, S45, S46, S47, S48, S49, S50, S51, S52, S53	S44/ST10, S53/ST10	microscopy+ qPCR		G35, G36, G37, G38	G35(ndST), G37(ndST), G38(ndST)	ndST	microscopy
Hh3	1	H3, H8	3	H3 (ndST), H8:ST2	H3:microscopy H8:microscopy+qPCR										3	G9, G10, G11, G12, G13, G14, G15	G10:ST24, G12:ST24, G15:ST24	microscopy+ qPCR
Hh4		H4		negative						1		S148:ST10
Hh5						1			C56:ST42	2		S8:ST10			2		G4:ST10, G5:ST24
												S9:ST24
Hh6	2			H6:ST4 H9:ST2
Hh7	1			H7:ST3
Hh8	1			H10:ST1
Hh9										1		S132:ST10
Hh10
Hh11
Hh12										1		S134:ST10
Hh13	2			H17:ST1 H23:ST2		1			C65:ST10	2		S139:ST10 S140:ST10
Hh14
Hh15	1			H24:ST1						3		S97:ST10 S100:ST26 S102:ST26			1		G55:ST24
Hh16										1		S133:ST5
Hh17	1			H29:ST2
Hh18	1			H26: ST2		2			C17:ST10, C18:ST10						1		G41:ST24
Hh19						2			C63:ST26, C64:ST10
Hh20
Hh21
Hh22	1			H35: ST2
Hh23										2		S143:ST10, S144:ST10
Hh24
Hh25	2			H40:ST1, H41:ST2		1			C51:ST10
Hh26	1			H42:ST1		1			C46:ST10
Hh27	1			H43:ST3		4			C3:ST25, C4:ST10, C6:ST10, C7:ST10	4		S1:ST43			1		G1:ST24
												,S3:ST10
												,S5:ST24 S6:ST24
Hh28	1			H45: ST1
Hh29						3			C8:ST10, C9:ST10, C48:ST26
Hh30	2			H48: ST1, H49: ST3						4		S81:ST24, S86:ST10,
												S91:ST5
												S94:ST26
Hh31
Hh32
Hh33
Hh34						1			C22:ST10	1		S15:ST10
Hh35	1			H76:ST4		1			C67:ST10
Hh36										1		S41:ST24			1		G21:ST10
Hh37	1			H73: ST1
Hh38
Hh39															8		G46:ST21 G47:ST21
																	G49:ST10 G50:ST10 G51:ST10, G52:ST5 G53:ST10 G54:ST10
Hh40
Hh41
Hh42	1			H81: ST3
Hh43						1			C50:ST25
Hh44	2			H83: ST2, H92:ST1
Hh45	1			H84: ST3
Hh46	1			H86:ST3
Hh47	1			H91:ST2
Hh48	1			H94:ST1
Hh49	1			H95:ST3						2		S135:ST10, S136:ST10
Hh50	1			H97:ST3
Hh51	1			H98:ST3
Hh52						2			C20:ST10, C21:ST10	2		S11:ST10, S14:ST10
Hh53
Hh54
Hh55
Hh56	1			H107:ST3
Hh57						1			C58:ST10	1		S111:ST43
Hh58
Hh59
Hh60										4		S103:ST10, S104:ST10, S109:ST4, S110:ST5
Hh61
Hh62
Hh63	1			H122:ST1
Hh64	1			H124:ST3

## Sheet: Sayfa2
Household
(Hh)	Tested human(n:124)	Blastocystis+/ST_human	Detection Method_human	Tested animal(n:305)	Blastocystis+/ST_animal	Detection Method_animal	microbiome analysis	BMI
1	1	H1=ST2	H1= mic, mol	2	C53=ST43; C54=neg	C53=mol C54=neg	H1.
2	3	H2=ST3 H60=neg H61=pos	H2= mic, mol H60=neg H61=mic	17	C14=ST10 C15=ST26 S44=ST10 S45-S52=neg S53=ST10 G35-G38=pos	C14=mic, mol C15=mic, mol S44=mic, mol S45-S52=neg S53=mic, mol G35-G38=mic	H2
3	2	H3= pos H8=ST2	H3= mic H8=mic, mol	7	G9=neg G10=ST24 G11=pos G12=ST24 G13=pos G14=pos G15=ST24	G9=neg G10=mic, mol G11=mic G12=mic, mol G13=mic G14=mic G15=mic, mol	H82
4	1	H4=neg	H4=neg	4	S148=ST10 S149=pos S150=neg S151=neg	S148=mic, mol S149=mic S150=neg S151=neg	H4
5	2	H5=pos H12=pos	H5=mic H12=mic	10	C55=neg C56=ST42 S7=pos S8=ST10 S9=ST24 S10=pos G3=neg G4=ST10 G5=ST24 G6=neg	C55=neg C56=mic, mol S7=mic S8=mic, mol S9=ST24 S10=mic G3=neg G4=mic, mol G5=mol G6=neg
6	2	H6=ST4 H9=ST2	H6=mic, mol H9=mic,mol	11	C36 =pos S21=pos S22=pos S23-S30=pos	C36 =pos S21=mic S22=mic,mol S23-30=mic	H6, H9
7	1	H7=ST3	H7= mic+mol	1	S39=pos	S39=mic	H7
8	4	H10=ST1 H11=pos H18=pos H19=pos	H10=mic, mol H11=mic H18=mic H19=mic	10	C37=pos C38=neg C39=pos C40=pos C41=pos C42=pos C43=pos S31=pos S32=neg S33=neg	C37=mic C38=neg C39=mic C40=mic C41=mic C42=mic C43=mic S31=mic S32=neg S33=neg	H10
9	1	H13=neg		6	C60=neg S130=pos ST131=neg ST132=ST10 G59=pos G60=pos	C60=neg S130=mic ST131=neg ST132=mic,mol G59=mic G60=mic
10	1	H14=pos	H14=mic	3	S38=neg G18=pos G19=neg	S38=neg G18=mic G19=neg
11	1	H15=pos	H15=mic
12	1	H16=neg		8	C28=pos C29=pos C30=neg C47=pos C57=neg C74=pos S134=ST10 G61=pos	C28=mic C29=mic C30=neg C47=mic C57=neg C74=mic S134=ST10 G61=mic
13	2	H17=ST1 H23=ST2	H17=mic, mol H23=mic, mol	4	C65=ST42 C66=neg S139-140=ST10	C65= mic, mol C66=neg S139-140= mic, mol	H17, H23
14	1	H20=neg	H20=neg	3	C25=pos C26=pos, C27=pos	C25=mic C26=mic C27=pos
15	2	H21=pos H24=ST1	H21=mic H24=mic, mol	10	S95=neg S96=pos S97=ST10 S98=neg S99=pos S100=ST26 S101=pos S102=ST26 G55=ST24 G56=pos	S95=neg S96=mic S97=mol S98=neg S99=pos S100=mic, mol S101=pos S102=mic, mol G55=mol G56=mic	H24
16	2	H22=pos H27=pos	H22=mic H27=mic	3	C61=pos C62=pos S133=ST5	C61=mic C62=mic S133=mic, mol
17	2	H25=neg H29=ST2	H25=neg H29=mic, mol	7	C44=pos S34=pos S35=neg S36=pos S37=neg G16-17=neg	C44=mic S34=mic S35=neg S36=mic S37=neg G16-17=neg	H29
18	2	H26=ST2 H28=neg	mol	19	C16=neg C17-18=ST42, C19=pos S54=pos S55=neg S56=pos S57-58=neg S59-62=pos S63=neg S64-65=pos G39-40=pos G41=ST42	C16=neg C17-18=mic, mol C19=mic S54=mic S55=neg S56=mic S57-58=neg S59-62=mic S63=neg S64-65=mic G39-40=mic G41=mol	H26
19	1	H30=neg	H30=neg	3	C63=ST26, C64=ST10 S138=neg	C63=mic, mol C64=mic, mol S138=neg	H30
20	1	H31=pos	H31=mic
21	2	H32-33=pos	H32-33=pos
22	2	H34=neg H35=ST2	H3=neg H35=mic, mol	1	C77=neg	C77=neg	H34, H35
23	2	H36-37=pos	H36-37=mic	20	C31=pos C81-83=pos C84=neg C85-87=pos C88=neg C89=pos S142=neg S143-S144=ST10 S145-146=pos S147=neg G62=neg G63-65=pos	C31=mic C81-83=mic C84=neg C85-87=mic C88=neg C89=mic S142=neg S143-S144=mic, mol S145-146=mic S147=neg G62=neg G63-65=mic
24	2	H38=neg H39=pos	H38=neg H39=mic	1	C49=neg	C49=neg	H38
25	3	H40=ST1 H41=ST2 H44=ST1	H40=mol H41=mic, mol H44=mic, mol	17	C51=ST44 C52=neg S66=neg S67-68=pos S69=neg S70=pos S71=neg S72-74=pos S75=neg S76=pos S77-78=neg S79-80=pos	C51=mol, mic C52=neg S66=neg S67-68=mic S69=neg S70=mic S71=neg S72-74=mic S75=neg S76=mic S77-78=neg S79-80=mic	H40, H41
26	1	H42=ST1	H42=mic+mol	1	C46=ST42	C46=mol	H42
27	1	H43=ST3	H43=mic+mol	15	C1=pos C2=pos C3=ST25 C4=ST42 C5=pos C6=ST44 C7=ST10 S1=ST42 S2=pos S3=ST10 ST4=pos ST5=ST24 ST6=ST24 G1=ST2 G2=pos	C1=mic C2=mic C3=ST25 C4=ST42 C5=mic C6=ST44 C7=ST10 S1=mic, mol S2=mic S3=mol ST4=mic ST5=mic, mol ST6=mic G1=mic, mol G2=mic	H43
28	1	H45=ST1	H45=mic+mol	3	C71=neg C72=pos C73=neg	C71=neg C72=mic C73=neg	H45
29	2	H46=pos H47=pos	H46=mic H47=mic	6	C8=ST44 C9=ST42 C10=pos C11=pos C12=neg C48=ST26	C8=mic, mol C9=mic, mol C10=mic C11=mic C12=neg C48=mic, mol
30	3	H48=ST1, H49=ST3 H50=pos	H48=mic, mol H49=mic, mol H50=mol	15	S81=ST42 S82=pos S83=neg S84-85=pos S86=ST10 S87-88=pos S89=neg S90=pos S91=ST26 S92-S93=pos S94=ST26 G42=pos	S81=mic, mol S82=mic S83=neg S84-85=mic S86=mic, mol S87-88=mic S88=mic S89=neg S90=mic S91=mic, mol S92-S93=mic S94=mic, mol G42=mic	H48, H49
31	1	H51=pos	H51=mic
32	2	H52-53=pos	H52-53=mic
33	3	H54-56=pos	H54-56= mic	1	C78=neg	C78=neg
34	6	H57=neg H62=pos H63-64=neg H65-66=pos	H57=neg H62=mic H63-64=neg H65-H66=mic	7	C22=ST42 C23-24=neg S15=ST10 S16=pos G7-8=pos	C22=mic, mol C23-24=neg S15=mol S16=mic G7-8=mic
35	2	H67=neg H76=ST4	H67=neg H76=mol	3	C67=ST42 C68=neg S141= pos	C67=mol C68=neg S141= mic	H76
36	4	H68-70=pos H74=neg	H68-70=mic H74=neg	19	S40=pos S41=ST24 S42=pos S43=neg G20=pos G21=ST10 G22=pos G23=neg G24-25=pos G26=neg G27-28=pos G29=neg G30-32=pos G33=neg G34=pos	S40=mic S41=mic, mol S42=mic S43=neg G20=mic G21=mic, mol G22=mic G23=neg G24-25=mic G26=neg G27-28=mic G29=neg G30-32=mic G33=neg G34=mic
37	3	H71-73=pos	H71-73=mic				H73
38	1	H75=ST2	H75=mol				H75
39	2	H77=pos H78=neg	H77=mic H78=neg	12	G43-G44=neg G45=pos G46=ST21 G47=ST21 G48=pos G49=ST44 G50=ST10 G51=ST10 G52=ST26 G53=ST10 G54=ST43	G43-G44=neg G45=mic G46=mol G47=mic, mol G48=mic G49=mol G50=mol G51=mol G52=mol G53=mic, mol G54=mic, mol
40	1	H79=pos	H79=mic	1	C45=neg	C45=neg
41	1	H80=neg	H80=neg
42	1	H81=ST3	H81=mic, mol				H81
43	2	H82=neg H102=pos	H82=neg H102=mic	1	C50=ST25	C50=mol	H82
44	4	H83=ST2 H85=pos H89=pos H92=ST1	H83=mol H85=mic H89=mic H92=mic, mol				H83, H92
45	1	H84=ST3	H84=mol				H84
46	3	H86=ST3 H87-88=pos	H86=mic, mol H87-88=pos				H86
47	2	H90=pos H91=ST2	H9=mic H91=mic, both				H91
48	2	H93=neg H94=ST1	H93=neg H94=mic, mol				H94
49	2	H95=ST3 H96=neg	H95=mol H96=neg	3	S135=ST10 S136=ST44 S137=neg	S135=mol S136=mic, mol S137=neg	H95
50	1	H97=ST3	H97=mol				H97
51	1	H98=ST3	H98=mic, mol				H98
52	1	H99=pos	H99=mic	6	C20-21=ST10 S11=ST10 S12-13=pos S1=ST43	C20-21=mic, mol S11=mol S12-13=mic S1=mic, mol
53	1	H100=pos	H100=mic
54	3	H101=pos H110=pos H111=neg	H101=mic H110=mic H111=neg	2	C79- C80=pos	C79- C80=mic	H111
55	1	H103=neg	H103=neg
56	6	H104-105=neg H106=pos H107=ST3 H108=pos H115=neg	H104-105=neg H106=mic H107=mic, mol H108=mic H116=neg				H107
57	3	H109=pos H113=neg H114=pos	H109=mic H113=neg H114=mic	3	C58=ST44 C59=pos S111=ST43	C58=mic, mol C59=mic S111=mic, mol
58	1	H112=mic
59	2	H116=neg H117=pos	H116=neg H117=mic	8	C32-34=neg C35=pos S17-18=neg S19-20= pos	C32-34=neg C35=mic S17-18=neg S19-20= mic
60	3	H58=pos H59=neg H118=neg	H58=mic H59=neg H118=neg	8	S103-104=ST44 S105=pos S106=neg S107-108=pos S109=ST4 S110=ST5	S103=mol ST104=mic, mol S105=mic S106=neg S107-108=mic S109=mol S110=mic, mol
61	2	H119=pos H120=neg	H119=mic H120=neg	8	S122=pos S123=neg S124-125=pos S126=neg S127-128=pos S129=neg
62	1	H121=pos	H121=mic	4	C75-76=pos G57=neg G58=pos	C75-76=mic G57=neg G58=mic
63	2	H122=ST1 H123=pos	H122=mic, mol H123=mic	2	C69-70=pos	C69-70=mic	H122
64	1	H124=ST3	H124=mic, mol	10	S112-S114=pos S113=neg S114=pos S115=neg S116=pos S117- S118=neg S119-S121=pos	S112-S114=mic S113=neg S114=mic S115=neg S116=mic S117- S118=neg S119-S121=mic	H124
